# Supplementary material for: Extending beyond individual caves: a graph theory approach broadening conservation priorities in Amazon iron ore caves
Source: PeerJ. 2024 Jan 31;12:e16877. doi: 10.7717/peerj.16877 (PMC10838110; doi:10.7717/peerj.16877)
Supplement: Supplemental Information 1 [file peerj-12-16877-s001.zip]

Archive with 12 entries (12 files):
- taxon_in_TRO.txt
- codebook_table.csv
- commu_in.txt
- commu_TOT.txt
- commu_TRO.txt
- DATA_TAXA.xlsx
- DistLM_AllSpecies.pwk
- DistLM_Troglobites.pwk
- function.aic.segmented1.txt
- Script_Tarzan_Models
- Tarzan(r)_2019.csv
- taxon_in.txt
