# Supplementary material for: Extending beyond individual caves: a graph theory approach broadening conservation priorities in Amazon iron ore caves
Source: PeerJ. 2024 Jan 31;12:e16877. doi: 10.7717/peerj.16877 (PMC10838110; doi:10.7717/peerj.16877)
Supplement: Supplemental Information 1 [file peerj-12-16877-s001.zip › taxon_in_TRO.txt]

	Genero	Familia	Ordem	Classe	Filo
Lael_sp.1	gen.3	Laelapidae	Mesostigmata	Arachnida	Arthropoda
Glom_sp.1	Glomeridesmus	Glomeridesmidae	Glomeridesmida	Diplopoda	Arthropoda
Pyrgo_sp.2	gen.1	Pyrgodesmidae	Polydesmida	Diplopoda	Arthropoda
Amph_sp.1	gen.2	fam1	Amphipoda	Malacostraca	Arthropoda
Hya_sp.2	Hyalella	Hyalellidae	Amphipoda	Malacostraca	Arthropoda
Trich_sp.1	Trichorhina	Platyarthridae	Isopoda	Malacostraca	Arthropoda
C_carajasensis	Circoniscus	Scleropactidae	Isopoda	Malacostraca	Arthropoda
Trogo_sp.2	Trogolaphysa	Entomobryidae	Entomobryomorpha	Entognatha	Arthropoda
Pseudo_sp.1	Pseudosinella	Lepidocyrtidae	Entomobryomorpha	Entognatha	Arthropoda
