# Supplementary material for: Extending beyond individual caves: a graph theory approach broadening conservation priorities in Amazon iron ore caves
Source: PeerJ. 2024 Jan 31;12:e16877. doi: 10.7717/peerj.16877 (PMC10838110; doi:10.7717/peerj.16877)
Supplement: Supplemental Information 1 [file peerj-12-16877-s001.zip › codebook_table.csv]

code	name	label	data_type	value_labels	min	median	max	mean
Caves	Caves	Cave name	Categorical	NA	NA	NA	NA	NA
S(T)	Species Richness	Number of species sampled in both seasons	Discrete	NA	24	52	147	59,12857143
S(tr)	Troglobites Richness	Number of troglobites species	Discrete	NA	0	1	5	1,3
UTM_E	Longitude	Longitude location (UTM)	Continuous	NA	594335	597050	600351	588616,1857
UTM_N	Latitude	Latitude location (UTM)	Continuous	NA	9300125	9301321	9302376	9168403,171
long	Longitude	Longitude location (long/lat)	Continuous	NA	-50,14711	-50,12255	-50,09274	-49,39138543
lat	Latitude	Latitude location (long/lat)	Continuous	NA	-6,330991	-6,320187	-6,310589	-6,215973829
Alt	Altitude	Vertical distance from the sea level	Continuous	NA	501	704	772	686,8285714
Esc	Scarp height	Height of the steep slope (superior to 49�) in which the cave is inserted	Continuous	NA	0	5	15	5,565714286
Gcomp	Geomorphological compartment	Landscape regions with distinct physiographic traits	Categorical	NA	NA	NA	NA	1
Litho	Lithotypes	Type of matrix rock	Categorical	NA	NA	NA	NA	1
Hp	Horizontal projection	Sum of conduit lengths along the cave central axis	Continuous	NA	4,82	12,44	117,06	22,41185714
Dpt	Depth	Altimetric difference between the most elevated and the lowest ground level of the cave	Continuous	NA	0,51	2,41	19,57	3,624142857
Area	Area	Area projected in the cave floor plan over the horizontal projection	Continuous	NA	2,82	41,93	1168,48	96,84157143
Vol	Volume	Product of multiplying the area by the average height of conduits	Continuous	NA	3	51	3339	190,1857143
Plan	Planimetric pattern	Spatial morphology in the floor plan	Categorical	NA	NA	NA	NA	1
Gran	Granulometry	Predominant size of substrate over the floor	Categorical	NA	NA	NA	NA	1
Gran2	Granulometry	Predominant size of substrate over the floor	Discrete	1. Clay, 2. Silt, 3. Sand, 4. Granule, 5. Pebble, 6. Cobble, 7. Boulder	1	5	7	4,757142857
Smf	Small-scale morphological features	Distinct types of morphological features formed by erosion/dissolution	Discrete	NA	1	3	10	3,471428571
MaxT	Maximum temperature	Maximum temperature measured during sampling events	Continuous	NA	22,6	24,6	27,1	24,22357143
MinT	Minimum temperature	Minimum temperature measured during sampling events	Continuous	NA	21,1	23,6	25,6	23,285
MaxH	Maximum humidity	Maximum humidity measured during sampling events	Continuous	NA	86	94	99	92
MinH	Minimun humidity	Minimum humidity measured during sampling events	Continuous	NA	57	79	94	75,95714286
Wt	Hydric features	Occurrence of hydric activity	Categorical	NA	NA	NA	NA	1
BatG	Bat guano	Area of feces deposition by bats over the cave floor	Continuous	NA	0	0	158,04	4,979285714
FzC	Vertebrate traces	Vestiges (like feces, carcasses and regurgitation) indicating the presence/use by vertebrates (except Chiroptera)	Categorical	NA	NA	NA	NA	1
Vapr	Vapour pressure	Atmospheric pressure exerted on the surface	Continuous	NA	2,344166696	2,394166648	2,518333336	2,380880946
Tmin	Minimum temperature	Average epigean minimum temperature	Continuous	NA	16,76666657	17,13333329	17,99166695	16,93916671
Tmax	Maximum temperature	Average epigean maximum temperature	Continuous	NA	28,875	29,32499981	30,33333317	28,96690478
Tavg	Average temperature	Average epigean temperature	Continuous	NA	22,82499981	23,23333311	24,16666667	22,95547626
Srad	Solar radiation	Average solar radiation on the surface	Continuous	NA	15063,83333	15105,75	15187,66667	14901,50119
Prec	Precipitation	Average precipitation on the surface	Continuous	NA	156,5	157,9166667	159,3333333	155,525
ForC	Forest cover	Area covered by ombrophile forest in a 250 m buffer from the cave entrance geographical coordinates	Continuous	NA	6,16	13,58	19,58	13,935
CngC	Savannah cover	Area covered by metallophilic savannah in a 250 m buffer from the cave entrance geographical coordinates	Continuous	NA	0	6	13,42	5,400142857
