# Supplementary material for: Extending beyond individual caves: a graph theory approach broadening conservation priorities in Amazon iron ore caves
Source: PeerJ. 2024 Jan 31;12:e16877. doi: 10.7717/peerj.16877 (PMC10838110; doi:10.7717/peerj.16877)
Supplement: Supplemental Information 1 [file peerj-12-16877-s001.zip › commu_TOT.txt]

	sp1	sp2	sp3	sp4	sp5	sp6	sp7	sp8	sp9	sp10	sp11	sp12	sp13	sp14	sp15	sp16	sp17	sp18	sp19	sp20	sp21	sp22	sp23	sp24	sp25	sp26	sp27	sp28	sp29	sp30	sp31	sp32	sp33	sp34	sp35	sp36	sp37	sp38	sp39	sp40	sp41	sp42	sp43	sp44	sp45	sp46	sp47	sp48	sp49
ST-0001	0	0	0	4	1	0	0	3	1	0	0	0	0	0	0	0	0	8	0	9	2	2	0	7	0	6	0	0	0	19	8	0	13	0	0	0	0	12	0	0	0	0	1	0	0	0	0	0	0
ST-0002	0	0	0	0	0	0	0	1	0	0	0	0	0	0	0	0	0	0	0	0	0	0	0	0	0	0	0	0	0	5	0	0	4	0	0	0	0	0	0	0	0	0	0	0	0	0	0	0	0
ST-0003	0	0	2	0	0	0	0	5	0	0	0	0	0	161	0	0	0	0	0	0	1	0	0	4	0	0	0	0	0	62	1	0	30	0	0	0	0	0	0	2	0	0	1	0	1	0	0	0	1
ST-0004	0	0	0	0	0	0	0	0	0	0	1	0	0	2	0	0	1	0	0	0	0	2	0	0	0	0	0	0	0	13	3	0	6	0	0	0	0	0	0	0	0	0	0	0	0	0	0	0	0
ST-0005	0	0	0	0	0	0	0	2	0	0	0	0	0	0	0	0	0	0	0	0	0	2	0	0	0	1	0	0	0	8	0	0	7	0	0	0	0	0	0	0	0	0	2	1	1	0	0	0	0
ST-0006	0	0	0	0	0	0	0	0	0	0	0	0	0	0	0	0	0	0	0	0	0	0	0	0	0	0	0	0	0	0	0	0	0	0	0	0	0	0	0	0	0	0	0	0	0	0	0	0	0
ST-0007	0	0	0	0	0	0	0	0	0	0	0	0	0	0	0	0	0	0	0	1	0	0	0	0	0	0	0	0	0	1	0	0	0	0	0	0	0	0	0	0	0	0	0	1	0	0	0	0	0
ST-0008	0	0	0	0	0	0	0	0	0	0	0	0	0	0	0	0	0	0	0	0	0	1	0	0	0	0	0	0	0	4	0	1	2	0	0	0	0	0	0	0	0	0	0	1	0	0	0	0	0
ST-0009	0	0	0	0	0	0	0	0	0	0	0	0	0	4	0	0	0	1	0	2	0	1	0	0	0	0	0	0	0	9	0	0	4	0	0	0	0	0	0	0	0	0	1	0	0	0	0	0	0
ST-0010	0	0	0	0	0	0	0	1	0	0	1	0	0	0	0	0	0	0	0	0	0	0	0	0	0	0	0	0	0	4	0	1	2	0	0	0	0	0	0	0	0	0	0	0	0	6	2	0	0
ST-0011	0	0	1	0	2	0	0	0	0	0	1	0	0	0	0	0	0	1	0	31	0	4	0	0	0	0	0	0	9	16	0	0	27	0	0	0	0	0	0	0	7	0	7	0	0	0	0	0	0
ST-0012	0	0	0	0	0	0	0	1	0	0	0	0	0	0	0	0	0	0	0	0	0	0	0	0	1	2	0	0	0	5	4	3	3	0	0	0	0	0	0	0	0	0	0	1	0	0	0	0	0
ST-0013	1	0	0	0	0	0	0	0	0	0	0	0	0	0	0	0	3	0	0	0	0	0	0	0	0	0	0	0	0	13	1	0	4	0	0	0	0	0	0	0	1	0	0	0	0	0	0	0	1
ST-0014	0	0	0	0	0	0	0	0	1	0	0	0	0	1	1	0	0	0	0	0	0	0	0	0	0	0	0	0	0	0	0	0	3	0	0	1	0	0	0	0	0	0	1	0	0	0	0	0	0
ST-0015	0	0	0	0	0	0	0	0	0	0	0	0	0	0	0	0	0	0	0	0	0	0	0	0	0	0	0	0	0	2	0	0	0	0	0	0	0	0	0	0	0	0	0	0	0	0	0	0	1
ST-0016	0	0	0	0	0	0	0	0	0	0	0	0	0	0	0	0	0	0	0	0	0	0	0	0	0	0	0	0	0	23	2	0	7	0	0	0	0	0	0	0	0	0	0	0	0	18	34	0	0
ST-0017	0	0	0	0	1	0	1	1	0	0	0	0	0	0	0	0	0	2	0	0	0	7	0	0	0	0	0	0	0	21	0	0	27	0	0	0	0	16	0	0	0	0	4	0	0	7	14	0	0
ST-0018	0	0	0	0	0	0	0	0	0	0	0	0	0	0	0	0	0	0	0	0	0	0	0	0	0	0	0	0	1	7	0	0	3	0	0	0	0	0	0	0	0	0	1	0	0	0	0	0	4
ST-0019	0	0	0	0	0	0	0	0	0	0	0	0	0	0	0	0	0	0	0	0	0	0	0	0	0	0	0	0	0	5	0	0	1	0	0	0	0	0	0	0	0	0	0	0	0	0	0	0	1
ST-0020	0	0	0	0	0	0	0	0	0	0	0	0	0	0	0	0	0	0	0	0	0	0	0	0	0	0	0	1	0	0	1	0	1	0	0	0	0	0	0	0	0	0	0	0	0	0	0	0	0
ST-0021	0	0	0	0	0	0	0	0	1	0	0	0	0	0	0	0	0	0	0	0	0	1	0	0	0	0	0	0	0	23	0	0	2	0	0	0	0	0	0	0	0	0	0	0	0	0	0	0	1
ST-0022	0	0	0	0	0	0	0	2	0	0	1	0	0	0	0	0	0	0	0	0	0	2	1	0	0	0	0	0	0	6	0	1	2	0	0	0	0	0	0	0	0	0	0	0	0	0	0	0	0
ST-0023	0	0	0	0	1	0	0	3	0	0	0	0	0	0	0	0	0	0	0	0	0	1	0	0	0	0	0	0	0	9	0	2	6	0	2	0	0	0	0	0	0	0	0	0	0	0	0	0	0
ST-0024	0	0	0	0	0	0	0	0	0	0	0	0	0	0	0	0	0	0	0	1	0	0	0	0	0	0	0	0	0	0	0	0	1	0	0	0	0	0	0	0	1	0	0	0	0	0	0	0	0
ST-0025	0	0	0	0	6	0	0	0	0	0	0	0	0	0	0	0	0	0	0	0	0	0	0	0	0	0	0	0	0	2	0	0	0	0	0	0	0	0	0	0	0	0	0	0	0	0	0	0	0
ST-0026	0	0	0	0	0	0	0	1	0	0	0	13	0	4	0	0	0	0	0	0	0	0	2	0	0	0	0	0	0	10	0	0	3	0	0	0	0	0	0	0	0	0	0	0	0	0	0	0	0
ST-0027	0	0	0	0	0	0	0	0	0	0	0	0	0	0	0	0	0	0	0	0	0	0	0	0	0	0	0	0	0	1	0	0	3	0	0	0	0	1	0	0	0	0	0	0	0	0	0	0	0
ST-0028	0	0	0	0	0	0	0	0	0	0	1	0	0	0	0	0	0	0	0	0	0	0	0	0	0	0	0	0	0	0	0	0	1	0	0	0	0	1	0	0	0	0	0	0	0	0	0	0	0
ST-0029	0	0	0	0	0	0	0	0	1	0	1	0	0	0	0	0	0	0	0	0	0	0	0	0	0	0	0	0	0	5	0	0	1	0	0	0	0	0	0	0	0	0	0	0	0	0	0	0	1
ST-0030	0	6	0	0	0	0	0	20	0	0	0	0	0	134	0	0	0	0	2	0	1	7	0	0	0	0	0	0	0	49	0	12	46	0	0	1	1	0	0	3	0	0	6	0	0	34	7	0	0
ST-0031	0	0	0	0	0	0	0	0	3	0	0	0	0	0	0	0	0	10	0	0	0	0	0	0	0	0	0	0	0	16	0	0	13	0	0	0	0	4	0	0	0	0	2	0	0	0	4	0	0
ST-0032	0	0	0	1	0	0	0	0	0	0	3	0	0	0	0	0	0	0	0	0	0	0	0	2	0	1	0	0	0	12	0	2	4	0	0	1	0	9	0	0	0	0	0	0	0	0	0	0	0
ST-0033	0	0	0	0	0	0	0	0	0	0	0	0	0	0	0	0	2	0	0	0	1	2	0	0	0	2	0	0	0	11	0	0	4	0	0	0	0	1	0	0	4	0	2	0	0	0	0	0	1
ST-0034	0	0	0	0	2	0	0	1	0	0	2	0	0	0	0	0	0	0	0	0	0	0	0	0	0	0	0	0	0	21	0	0	14	0	1	0	0	0	0	0	0	0	0	0	0	3	12	0	0
ST-0035	0	0	0	0	0	0	0	1	0	0	0	0	0	3	0	0	0	0	0	0	0	2	0	0	0	0	0	0	0	4	0	0	0	0	0	0	0	0	0	0	0	0	2	0	0	0	0	0	0
ST-0037	0	0	0	0	0	0	0	1	0	0	0	0	0	0	0	0	0	0	0	0	0	3	0	0	0	0	0	0	1	25	0	0	6	0	0	0	0	0	0	0	0	0	0	0	1	51	0	0	2
ST-0038	0	0	0	0	0	0	0	1	0	1	0	2	0	0	0	0	0	0	0	0	0	0	0	0	0	0	0	0	0	11	0	0	13	0	0	0	0	0	0	0	0	0	0	2	0	0	0	0	3
ST-0039A	0	0	0	0	0	0	0	0	0	0	0	0	0	0	0	0	0	3	0	3	0	2	0	0	0	0	0	0	0	58	0	0	9	12	5	0	0	3	0	0	1	0	1	5	0	8	0	0	0
ST-0039B	0	0	0	0	0	0	1	0	1	0	0	0	0	0	0	0	0	3	0	0	0	0	0	0	0	0	0	0	0	22	0	0	7	0	0	0	0	2	0	0	0	0	1	0	0	6	6	4	0
ST-0041	0	0	0	0	1	0	0	0	0	0	0	0	0	7	0	0	0	9	0	3	0	0	0	0	0	8	0	0	0	70	0	2	22	0	0	0	0	2	0	0	0	0	16	0	0	0	23	0	14
ST-0042	0	1	1	57	16	0	0	4	0	0	0	0	0	8	0	0	0	0	0	10	0	4	0	0	0	1	0	0	0	29	0	0	22	0	0	0	0	4	0	0	0	0	90	1	0	0	9	0	4
ST-0043	0	0	0	0	0	0	0	1	0	0	0	0	0	0	0	0	1	0	0	0	0	2	0	0	0	0	0	0	0	13	6	0	4	0	2	0	0	0	0	0	0	1	1	0	0	0	0	0	0
ST-0044	0	0	0	0	9	0	0	2	0	0	0	0	3	1	0	0	0	132	0	0	1	1	0	1	0	0	0	0	0	67	0	0	26	0	0	0	0	4	9	0	0	0	2	0	0	6	2	0	0
ST-0045	0	0	0	0	0	0	0	0	0	0	0	0	0	0	0	0	0	0	0	0	0	0	0	0	0	0	0	0	0	4	0	0	1	0	0	0	0	0	1	0	0	0	0	1	0	0	0	0	0
ST-0046	0	0	0	0	0	0	0	0	0	0	0	0	0	0	0	0	0	0	0	0	0	0	0	0	0	0	0	0	0	7	0	0	0	0	0	0	0	0	0	0	0	0	0	0	0	0	0	0	0
ST-0047	0	0	0	0	0	0	0	0	0	0	0	0	0	0	0	0	0	0	0	0	0	1	0	0	0	0	0	0	0	6	0	0	0	0	0	0	0	0	0	0	0	0	1	1	0	0	0	0	0
ST-0048	0	0	0	0	0	0	0	0	0	0	0	0	0	3	0	0	0	0	0	0	1	0	0	0	0	0	0	0	0	9	0	0	1	0	0	0	0	0	0	0	0	0	1	1	0	0	0	0	1
ST-0049	0	0	0	0	0	0	0	0	0	0	2	0	0	0	0	0	0	0	0	0	0	0	0	0	0	0	0	0	0	0	0	0	3	0	0	0	0	0	0	0	0	0	0	1	0	0	0	0	0
ST-0050	0	0	0	0	0	0	0	0	0	0	0	0	0	0	0	0	0	0	0	0	0	1	0	0	0	0	0	0	0	7	0	0	0	0	0	0	0	0	0	0	0	0	0	1	0	0	0	0	0
ST-0051	0	0	0	0	0	0	0	1	0	0	0	0	0	0	0	0	0	0	0	0	0	0	0	0	0	0	0	0	0	0	0	0	0	0	0	0	0	0	0	0	0	0	0	0	0	0	0	0	1
ST-0052	0	0	0	0	0	0	0	0	0	0	0	0	0	0	0	0	0	0	0	0	0	0	0	0	0	1	0	0	0	0	2	0	0	0	0	0	0	0	0	0	0	0	0	0	0	0	0	0	0
ST-0053	0	0	0	0	0	0	0	0	0	0	0	0	0	0	0	0	0	0	0	0	0	0	0	0	0	0	0	0	0	3	0	0	5	0	0	0	0	0	0	0	0	0	0	0	0	0	0	0	0
ST-0054	0	0	2	0	0	0	0	6	0	0	0	0	0	233	0	0	0	2	0	0	6	0	0	7	0	3	0	0	0	17	0	0	55	0	4	0	1	0	0	0	1	1	1	0	1	0	0	0	1
ST-0055	0	0	0	0	0	0	0	3	0	0	1	0	0	0	0	0	0	0	0	0	0	0	0	0	0	0	0	0	0	2	0	0	0	0	0	0	0	0	0	0	0	0	0	0	0	0	0	0	0
ST-0056	0	0	0	0	0	0	0	1	0	0	0	0	0	96	0	0	0	0	0	0	0	1	0	1	0	2	0	0	0	31	0	0	87	0	0	0	0	0	0	0	0	0	45	0	2	0	0	0	7
ST-0057	0	0	0	0	0	0	0	0	1	0	0	0	0	0	0	0	0	0	0	0	0	0	0	0	0	0	1	0	0	4	0	0	1	0	0	0	0	0	0	0	0	0	0	0	0	0	0	0	0
ST-0058	0	0	0	0	0	0	0	0	2	0	0	0	0	0	0	0	0	0	0	0	0	0	0	0	0	0	0	0	0	5	1	0	3	0	0	0	0	0	0	0	0	0	1	0	0	0	0	0	0
ST-0059	0	0	0	0	0	0	0	0	0	0	0	0	0	0	0	0	0	0	0	0	0	0	0	0	0	0	0	0	0	2	0	0	0	0	0	0	0	0	0	0	0	0	0	0	0	0	0	0	1
ST-0060	0	0	0	0	0	0	0	0	0	0	0	0	0	0	0	0	0	0	0	0	0	0	0	0	0	0	0	0	3	2	0	0	1	0	0	0	0	0	0	0	0	0	0	0	0	0	0	0	0
ST-0061	0	0	0	0	0	0	0	1	0	0	0	0	0	0	0	1	0	0	0	0	0	1	0	0	0	0	0	0	0	10	0	0	6	0	0	0	0	0	0	0	0	0	0	0	0	0	0	0	0
ST-0062	0	0	0	0	0	0	0	0	0	0	0	0	0	0	0	0	0	0	0	8	0	0	0	0	0	0	0	0	0	4	0	0	1	0	0	0	0	0	0	0	0	0	0	0	0	0	0	0	0
ST-0063	0	0	0	0	0	0	0	0	0	0	0	0	0	0	0	0	0	0	0	0	0	0	0	0	0	0	0	0	0	2	0	0	0	0	0	1	0	0	0	0	0	0	0	0	0	0	0	0	0
ST-0064	0	0	0	0	0	2	0	0	0	0	0	0	0	0	0	0	0	0	0	0	0	0	0	0	0	0	0	0	0	3	0	0	0	0	0	0	0	0	0	0	0	0	0	1	0	0	0	0	0
ST-0065	0	0	0	0	0	0	0	0	0	0	0	0	0	0	0	0	0	0	0	0	0	0	0	0	0	0	0	0	0	1	0	0	1	0	1	1	0	0	0	0	0	0	0	0	0	0	0	0	0
ST-0066	0	0	0	0	0	0	0	0	0	0	0	0	0	0	0	0	0	0	0	0	0	0	0	0	0	0	0	0	0	0	0	0	0	0	0	0	0	0	0	0	0	0	0	0	0	0	0	0	0
ST-0067	0	0	0	0	0	0	0	0	0	0	2	0	0	0	0	0	0	0	0	0	0	1	0	0	0	0	0	0	0	0	0	0	1	0	0	0	0	0	0	0	0	0	0	0	2	0	0	0	0
ST-0068	0	0	0	0	0	0	0	0	0	0	0	0	0	0	0	0	0	0	0	0	0	0	0	0	0	0	0	0	0	1	0	0	0	0	0	0	0	0	0	0	0	0	0	1	0	0	0	0	0
ST-0069	0	0	0	0	3	0	0	0	0	0	0	1	0	1	0	0	0	0	0	0	0	0	0	0	0	0	0	0	0	3	0	0	0	0	0	0	0	0	0	0	0	0	0	0	0	0	0	0	0
ST-0070	0	0	0	0	0	0	0	0	0	0	0	0	0	1	0	0	0	0	0	0	0	0	0	0	0	0	0	0	0	2	0	0	2	0	1	0	0	0	0	0	0	0	1	0	0	0	0	0	0
[truncated: 644 more columns]
