# Supplementary material for: Extending beyond individual caves: a graph theory approach broadening conservation priorities in Amazon iron ore caves
Source: PeerJ. 2024 Jan 31;12:e16877. doi: 10.7717/peerj.16877 (PMC10838110; doi:10.7717/peerj.16877)
Supplement: Supplemental Information 1 [file peerj-12-16877-s001.zip › Tarzan(r)_2019.csv]

Caves	S(T)	S(tr)	UTM_E	UTM_N	long	lat	Alt	Esc	Gcomp	Litho	Hp	Dpt	Area	Vol	Plan	Gran	Gran2	Smf	MaxT	MinT	MaxH	MinH	Wt	BatG	FzC	Vapr	Tmin	Tmax	Tavg	Srad	Prec	ForC	CngC
ST-0001	91	3	599910	9301568	-50,09672	-6,317893	723	10	Shoulder	Other	53,68	6,26	295,86	451	CC_Mx	Clay	1	4	23,35	22,75	93	87	Intermittent	4,33	Absent	2,365833342	16,95000021	29,09166702	23,02500025	15119,08333	157,9166667	8,89	10,69
ST-0002	41	1	597508	9300729	-50,11842	-6,325519	747	11	Shoulder	Other	9,06	2,49	11,24	25	SC_Rt	Clay	1	3	24,8	23,4	96	82	Intermittent	0	Absent	2,388333321	17,09999983	29,26666641	23,18333324	15156,58333	157,8333333	12,59	6,99
ST-0003	115	3	598050	9300548	-50,11352	-6,327148	691	7	Shoulder	B+C	75,72	9,33	193,12	235	CC_Sp	Clay	1	10	23,9	23,9	99	89	Intermittent	0,89	Absent	2,385833323	17,09166662	29,25833321	23,1583333	15138,33333	158	11,09	8,49
ST-0004	70	1	598103	9300524	-50,11304	-6,327364	726	4	Shoulder	B+C	12,28	2,79	40,06	54	SC_Rc	Pebble	5	5	23,4	21,7	91	84	Intermittent	0	Absent	2,385833323	17,09166662	29,25833321	23,1583333	15138,33333	158	10,95	8,63
ST-0005	63	1	598795	9300254	-50,10678	-6,329795	756	0,6	Shoulder	CNG	8,72	2,38	30,8	23	CC_Ms	Boulder	7	3	24,6	22,6	90	83	Intermittent	0,13	Absent	2,355000019	16,89166665	29,00000016	22,94166676	15139	158,3333333	13,15	6,43
ST-0006	28	0	598950	9300324	-50,10538	-6,32916	738	5	Shoulder	CNG	6,49	0,77	11,55	9	SC_Fn	Clay	1	3	25,6	24,3	89	63	Intermittent	0	Absent	2,355000019	16,89166665	29,00000016	22,94166676	15139	158,3333333	8,21	11,37
ST-0007	41	1	599007	9300311	-50,10486	-6,329277	750	5,5	Shoulder	CNG	4,95	3,31	11,62	12	SC_Sc	Pebble	5	4	25,1	23,8	88	65	Intermittent	0	Absent	2,355000019	16,89166665	29,00000016	22,94166676	15139	158,3333333	7,48	12,1
ST-0008	46	0	598497	9300779	-50,10948	-6,325051	724	8	Shoulder	CNG	10,68	4,01	17,46	9	SC_Fn	Pebble	5	3	23,9	23,8	88	81	Intermittent	0	Absent	2,385833323	17,09166662	29,25833321	23,1583333	15138,33333	158	7,19	12,39
ST-0009	62	1	598539	9300832	-50,1091	-6,324571	729	2,5	Shoulder	BIF	18,45	0,98	67,59	102	CC_Mx	Boulder	7	4	24,1	23,1	95	77	Intermittent	0	Absent	2,394166648	17,13333329	29,32499981	23,23333311	15071,91667	158,0833333	8,82	10,76
ST-0010	66	1	598544	9300855	-50,10906	-6,324363	738	4	Shoulder	BIF	16,46	1,22	40,99	63	CC_Sp	Pebble	5	4	23,9	23,2	92	87	Intermittent	0	Present	2,394166648	17,13333329	29,32499981	23,23333311	15071,91667	158,0833333	9,74	9,84
ST-0011	94	2	598516	9300790	-50,10931	-6,324952	720	0,6	Shoulder	BIF	51,57	5,63	119,86	150	CC_Sp	Clay	1	4	24,1	24,1	95	75	Perennial	1,91	Present	2,394166648	17,13333329	29,32499981	23,23333311	15071,91667	158,0833333	7,36	12,22
ST-0012	57	1	598563	9300890	-50,10889	-6,324046	731	6	Shoulder	B+C	10,44	2,53	45,43	78	CC_Mx	Boulder	7	3	23,3	23,3	91	83	Intermittent	0,12	Absent	2,446666658	17,25	29,6500001	23,45000013	15145,08333	159,3333333	10,75	8,83
ST-0013	69	1	598803	9301653	-50,10673	-6,317141	716	7	Shoulder	B+C	24,03	1,98	72,14	209	CC_Mx	Pebble	5	8	23,9	23,7	86	85	Intermittent	0	Absent	2,348333359	16,79999987	28,95833333	22,86666648	15063,83333	158,5	14,46	5,12
ST-0014	40	1	598939	9301985	-50,10551	-6,314136	682	3	Shoulder	CNG	4,82	0,61	5,76	3	SC_Fn	Cobble	6	2	25,3	24,6	90	74	Intermittent	0,03	Absent	2,428333302	17,38333321	29,64166689	23,50833352	15151,08333	157,1666667	14,42	5,16
ST-0015	31	0	596909	9300125	-50,12383	-6,330991	698	15	Shoulder	Other	8,78	4,6	18,14	15	SC_Rt	Clay	1	2	24,6	24,3	96	63	Intermittent	0	Absent	2,388333321	17,09999983	29,26666641	23,18333324	15156,58333	157,8333333	13,98	5,6
ST-0016	76	2	596673	9300281	-50,12596	-6,329584	740	4	Summit	B+C	14,56	1,13	51,31	48	CC_Ms	Clay	1	4	24,8	23,6	96	71	Intermittent	0,08	Absent	2,346666694	16,79166651	28,89999994	22,84166638	15145,66667	158,25	6,16	13,42
ST-0017	124	3	598902	9301876	-50,10584	-6,315123	688	5	Shoulder	B+C	65,57	4,14	295,8	717	CC_Sp	Boulder	7	8	25,4	24,8	94	90	Perennial	6,91	Absent	2,428333302	17,38333321	29,64166689	23,50833352	15151,08333	157,1666667	12,76	6,82
ST-0018	67	1	597050	9300190	-50,12255	-6,330401	714	8	Shoulder	BIF	25,48	6,59	49,83	53	SC_Rt	Pebble	5	2	23,4	21,1	95	75	Intermittent	0	Absent	2,388333321	17,09999983	29,26666641	23,18333324	15156,58333	157,8333333	14,87	4,71
ST-0019	52	0	597066	9300712	-50,12242	-6,325679	762	2,3	Shoulder	CNG	5,75	0,72	78,81	89	SC_Sc	Boulder	7	1	25,3	23	87	63	Intermittent	0	Absent	2,388333321	17,09999983	29,26666641	23,18333324	15156,58333	157,8333333	13,34	6,24
ST-0020	38	1	597020	9300682	-50,12283	-6,325951	761	4	Shoulder	Other	5,91	0,98	12,42	12	SC_Cv	Pebble	5	1	23,5	22,9	90	62	Intermittent	0	Absent	2,388333321	17,09999983	29,26666641	23,18333324	15156,58333	157,8333333	13	7
ST-0021	74	2	596015	9301321	-50,13193	-6,320187	731	4	Shoulder	B+C	24,14	2,35	52,2	66	CC_Ms	Boulder	7	5	25,2	23,3	86	64	Intermittent	0	Absent	2,365833342	16,89166665	29,07500029	23,00000016	15085,91667	158	17,79	1,79
ST-0022	65	1	596029	9301401	-50,1318	-6,319463	714	6	Footslope	BIF	9,95	0,71	16,28	18	SC_Fn	Boulder	7	2	23,7	23,6	90	77	Intermittent	0	Absent	2,365833342	16,89166665	29,07500029	23,00000016	15085,91667	158	17,73	1,85
ST-0023	55	2	596263	9301471	-50,12969	-6,318826	715	4	Footslope	B+C	32,06	3,81	78,21	106	SC_Rt	Clay	1	5	23,8	23,3	97	84	Intermittent	0	Absent	2,365833342	16,89166665	29,07500029	23,00000016	15085,91667	158	18,27	1,31
ST-0024	29	1	596346	9301454	-50,12894	-6,318979	738	2,5	Footslope	BIF	6,2	3,16	8,34	15	SC_Rt	Cobble	6	3	26,1	23,4	99	69	Intermittent	0	Absent	2,365833342	16,89166665	29,07500029	23,00000016	15085,91667	158	17,18	2,4
ST-0025	27	0	596347	9301450	-50,12893	-6,319015	738	2	Footslope	BIF	4,88	1,09	11,19	9	SC_Fn	Pebble	5	3	26,1	23,9	96	75	Intermittent	0	Absent	2,365833342	16,89166665	29,07500029	23,00000016	15085,91667	158	17,16	2,42
ST-0026	47	1	597298	9300701	-50,12032	-6,325775	768	2,5	Shoulder	CNG	21,67	4,55	41,68	21	CC_Ms	Clay	1	4	23,8	23,6	94	79	Intermittent	0	Absent	2,388333321	17,09999983	29,26666641	23,18333324	15156,58333	157,8333333	13,03	6,55
ST-0027	36	1	597073	9301631	-50,12237	-6,317367	675	7	Shoulder	BIF	13,65	6,38	64	90	CC_Mx	Cobble	6	2	25	23,8	95	81	Intermittent	0	Absent	2,36500001	16,90000002	29,07500029	23,00000016	15084	158,0833333	16,15	3,43
ST-0028	41	1	597071	9301624	-50,12239	-6,31743	662	4	Shoulder	BIF	8,62	2,08	25,73	34	SC_Cv	Pebble	5	3	24	23,8	93	64	Intermittent	0	Absent	2,36500001	16,90000002	29,07500029	23,00000016	15084	158,0833333	16,09	3,49
ST-0029	37	1	597088	9301662	-50,12223	-6,317086	666	6	Shoulder	BIF	7,04	1,24	41,93	84	SC_Sc	Pebble	5	5	24,1	24,1	92	66	Intermittent	0	Absent	2,36500001	16,90000002	29,07500029	23,00000016	15084	158,0833333	15,96	3,62
ST-0030	147	4	597285	9301760	-50,12045	-6,316197	636	4	Footslope	B+C	73,72	19,57	661,83	871	CC_Ms	Boulder	7	5	23,8	22,9	97	86	Intermittent	2,83	Absent	2,518333336	17,99166695	30,33333317	24,16666667	15115,66667	156,5	13,86	5,72
ST-0031	55	2	599604	9302376	-50,0995	-6,310589	674	1	Shoulder	Other	11,56	7,81	49	114	CC_Ms	Boulder	7	1	24,2	22,4	95	81	Intermittent	0	Absent	2,44083331	17,49166695	29,74999984	23,61666679	15187,66667	156,6666667	12,66	6,92
ST-0032	61	3	597434	9301713	-50,11911	-6,31662	662	2	Shoulder	B+C	20,66	6,52	67,94	61	SC_Ms	Boulder	7	2	26,4	24,4	96	75	Intermittent	0	Present	2,518333336	17,99166695	30,33333317	24,16666667	15115,66667	156,5	13,93	5,65
ST-0033	71	1	597738	9300802	-50,11634	-6,324855	754	2	Shoulder	BIF	20,39	1,86	46,89	48	SC_Bf	Clay	1	3	23,4	23,1	93	88	Intermittent	0	Absent	2,394166648	17,13333329	29,32499981	23,23333311	15071,91667	158,0833333	13,2	6,4
ST-0034	115	3	598125	9301324	-50,11285	-6,320128	642	4,5	Footslope	BIF	43	7,67	173,05	209	SC_Rt	Clay	1	3	22,9	22,6	93	92	Intermittent	0,71	Present	2,394166648	17,13333329	29,32499981	23,23333311	15071,91667	158,0833333	19,21	0,37
ST-0035	47	2	599337	9302067	-50,10191	-6,313388	675	15	Shoulder	BIF	30,76	4,84	52,38	77	SC_Fn	Clay	1	3	23,6	22,1	95	79	Intermittent	0,09	Absent	2,428333302	17,38333321	29,64166689	23,50833352	15151,08333	157,1666667	10,85	8,73
ST-0037	84	1	599604	9302364	-50,0995	-6,310698	669	2	Shoulder	CNG	23,72	2,23	59,83	53	SC_Cv	Boulder	7	4	27,1	25,6	92	88	Perennial	0,78	Present	2,44083331	17,49166695	29,74999984	23,61666679	15187,66667	156,6666667	12,27	7,31
ST-0038	69	1	599831	9302093	-50,09744	-6,313145	685	2,5	Shoulder	CNG	15,36	1,93	50,42	74	CC_Ms	Pebble	5	4	24,7	23,8	91	73	Intermittent	0	Absent	2,44083331	17,49166695	29,74999984	23,61666679	15187,66667	156,6666667	12,82	6,76
ST-0039A	99	3	599658	9302335	-50,099	-6,31095	687	7	Shoulder	Other	28,79	2,35	191,39	427	SC_Sc	Clay	1	4	24,2	23,9	93	88	Intermittent	0	Present	2,44083331	17,49166695	29,74999984	23,61666679	15187,66667	156,6666667	12,06	7,52
ST-0039B	63	1	599659	9302336	-50,099	-6,31095	687	7	Shoulder	BIF	31,09	6,41	166,72	303	CC_Ms	Boulder	7	5	25,1	24,1	91	83	Intermittent	0	Absent	2,44083331	17,49166695	29,74999984	23,61666679	15187,66667	156,6666667	12,06	7,52
ST-0041	103	5	600319	9302067	-50,09303	-6,313373	513	5	Footslope	Other	79,04	8,1	536,71	1020	SC_Sc	Boulder	7	3	25,4	25,4	99	89	Perennial	4,11	Absent	2,44083331	17,49166695	29,74999984	23,61666679	15187,66667	156,6666667	19,44	0,14
ST-0042	139	5	600329	9302073	-50,09294	-6,313318	501	10	Footslope	Other	117,06	4,88	1168,48	3339	CC_Sp	Boulder	7	7	25,7	24,9	97	87	Perennial	158,04	Present	2,44083331	17,49166695	29,74999984	23,61666679	15187,66667	156,6666667	19,44	0,14
ST-0043	67	2	600351	9302090	-50,09274	-6,313164	525	6,5	Footslope	Other	17,69	4,21	56,04	51	CC_Mx	Clay	1	4	24,2	24	94	90	Intermittent	0	Present	2,44083331	17,49166695	29,74999984	23,61666679	15187,66667	156,6666667	19,44	0,14
ST-0044	110	2	596588	9301569	-50,12675	-6,317935	709	8	Footslope	B+C	103,84	5,64	382,36	575	CC_Sp	Boulder	7	3	25,3	25	94	83	Perennial	75,88	Present	2,365833342	16,89166665	29,07500029	23,00000016	15085,91667	158	17,99	1,59
ST-0045	46	1	596627	9301549	-50,1264	-6,318115	694	4,5	Footslope	BIF	8,02	2,05	40,41	90	SC_Rc	Boulder	7	2	23,6	23,2	90	77	Intermittent	0	Absent	2,365833342	16,89166665	29,07500029	23,00000016	15085,91667	158	18,03	1,55
ST-0046	31	1	596634	9301538	-50,12634	-6,318215	698	6	Footslope	BIF	11,18	1,79	17,99	10	SC_Rt	Boulder	7	1	24,6	23,7	91	88	Perennial	0	Absent	2,365833342	16,89166665	29,07500029	23,00000016	15085,91667	158	18,01	1,57
ST-0047	28	1	596635	9301533	-50,12633	-6,31826	703	6	Footslope	B+C	5,59	2,41	2,82	3	SC_Rt	Pebble	5	2	23,6	22,9	92	71	Intermittent	0	Absent	2,365833342	16,89166665	29,07500029	23,00000016	15085,91667	158	17,99	1,59
ST-0048	62	1	596484	9301539	-50,12769	-6,318208	690	6	Footslope	BIF	17,29	1,48	42,28	45	SC_Fn	Pebble	5	3	23,4	22,1	94	91	Intermittent	0	Absent	2,365833342	16,89166665	29,07500029	23,00000016	15085,91667	158	16,91	2,67
ST-0049	55	0	596503	9301378	-50,12752	-6,319664	749	2	Footslope	BIF	12,44	1,86	16,4	30	SC_Fn	Clay	1	3	25,9	23,8	91	64	Intermittent	0	Absent	2,365833342	16,89166665	29,07500029	23,00000016	15085,91667	158	16,42	3,16
ST-0050	47	1	596396	9301626	-50,12849	-6,317422	636	2	Footslope	BIF	13,27	3,91	17,41	17	SC_Ms	Pebble	5	5	24	24	94	86	Intermittent	0	Absent	2,365833342	16,89166665	29,07500029	23,00000016	15085,91667	158	18,31	1,27
ST-0051	24	1	595619	9301339	-50,13551	-6,32003	656	8	Footslope	BIF	7,86	0,51	23,12	29	SC_Rc	Pebble	5	5	26,7	23,6	91	60	Intermittent	0,07	Absent	2,406666656	17,19166668	29,39166657	23,30833324	15093,58333	157,9166667	19,58	0
ST-0052	42	1	595203	9301156	-50,13927	-6,321691	708	12	Shoulder	B+C	9,43	2,17	54,85	124	SC_Fn	Boulder	7	4	24	23,5	94	90	Intermittent	0	Absent	2,406666656	17,19166668	29,39166657	23,30833324	15093,58333	157,9166667	16,24	3,34
ST-0053	45	1	595205	9301186	-50,13925	-6,32142	703	7	Shoulder	CNG	10,06	5,78	21,98	22	SC_Fn	Boulder	7	3	25,2	24,1	90	84	Intermittent	0	Absent	2,406666656	17,19166668	29,39166657	23,30833324	15093,58333	157,9166667	16,77	2,81
ST-0054	134	3	595209	9301192	-50,13921	-6,321366	704	7	Shoulder	B+C	65,3	8,84	211,79	204	CC_Sp	Pebble	5	5	25,5	24,4	97	94	Intermittent	3,22	Absent	2,406666656	17,19166668	29,39166657	23,30833324	15093,58333	157,9166667	16,95	2,63
ST-0055	29	0	595604	9301303	-50,13564	-6,320356	681	1,6	Footslope	BIF	11,56	2,47	16,68	11	SC_Rt	Pebble	5	1	23,5	22,6	90	82	Intermittent	0	Absent	2,406666656	17,19166668	29,39166657	23,30833324	15093,58333	157,9166667	19,58	0
ST-0056	118	2	595125	9300495	-50,13996	-6,327672	772	0	Summit	Other	62,52	10,23	440,19	1933	CC_Ms	Boulder	7	7	22,6	21,9	99	90	Perennial	87,04	Present	2,344166696	16,76666657	28,875	22,82499981	15155,58333	158,1666667	10,68	8,9
ST-0057	33	0	595051	9301177	-50,14064	-6,321504	701	4	Shoulder	B+C	8,87	1,38	21,42	21	SC_Rt	Cobble	6	1	24,1	24,1	99	57	Intermittent	0	Absent	2,406666656	17,19166668	29,39166657	23,30833324	15093,58333	157,9166667	14,01	5,57
ST-0058	47	1	594912	9301120	-50,1419	-6,322021	704	3,5	Shoulder	BIF	10,69	3,62	29,6	25	CC_Mx	Pebble	5	1	24,8	23,9	99	74	Intermittent	0	Absent	2,441666643	17,46666686	29,6916666	23,56666692	15105,75	157,75	12,95	6,63
ST-0059	25	0	594872	9301061	-50,14226	-6,322556	708	10	Shoulder	B+C	6,3	1,3	5,37	4	SC_Rt	Pebble	5	6	25,1	24,2	99	76	Intermittent	0	Absent	2,441666643	17,46666686	29,6916666	23,56666692	15105,75	157,75	11,65	7,93
ST-0060	25	0	594879	9301059	-50,14219	-6,322574	710	10	Shoulder	B+C	11,17	1,48	12,13	7	SC_Bf	Pebble	5	5	25,8	24,7	99	66	Intermittent	0	Absent	2,441666643	17,46666686	29,6916666	23,56666692	15105,75	157,75	11,68	7,9
ST-0061	67	3	594904	9301138	-50,14197	-6,321859	694	8	Shoulder	BIF	24,3	1,94	53,22	58	CC_Ms	Pebble	5	4	24,3	24,3	99	83	Intermittent	0,25	Absent	2,441666643	17,46666686	29,6916666	23,56666692	15105,75	157,75	13,54	6,04
ST-0062	48	1	594811	9300985	-50,14281	-6,323244	716	15	Shoulder	CNG	10,85	2,05	26,78	36	SC_Rc	Boulder	7	3	23,8	23,3	94	64	Intermittent	0	Absent	2,441666643	17,46666686	29,6916666	23,56666692	15105,75	157,75	10,47	9,11
ST-0063	40	0	594729	9301167	-50,14355	-6,321599	674	11	Shoulder	BIF	15,41	8,77	102,74	440	SC_Sc	Cobble	6	3	25,5	23,6	89	59	Intermittent	0	Absent	2,441666643	17,46666686	29,6916666	23,56666692	15105,75	157,75	15,16	4,42
ST-0064	55	0	594760	9301119	-50,14327	-6,322033	704	8	Shoulder	B+C	16,72	4,56	49,97	77	SC_Fn	Boulder	7	4	23,8	23,6	94	65	Intermittent	0	Absent	2,441666643	17,46666686	29,6916666	23,56666692	15105,75	157,75	12,89	6,69
ST-0065	36	0	594758	9301100	-50,14329	-6,322205	705	8	Shoulder	B+C	6,08	1,35	7,79	4	SC_Fn	Boulder	7	2	25,6	23,6	93	63	Intermittent	0	Absent	2,441666643	17,46666686	29,6916666	23,56666692	15105,75	157,75	12,32	7,26
ST-0066	32	0	594335	9301108	-50,14711	-6,322139	691	4	Shoulder	CNG	9,85	1,79	22,9	17	SC_Fn	Clay	1	1	25,5	25	94	68	Intermittent	0,13	Absent	2,441666643	17,46666686	29,6916666	23,56666692	15105,75	157,75	12,68	6,9
ST-0067	34	1	594431	9301118	-50,14625	-6,322047	634	5	Footslope	BIF	6,54	1,59	8,94	13	SC_Fn	Boulder	7	1	25,3	23,5	95	69	Intermittent	0	Absent	2,441666643	17,46666686	29,6916666	23,56666692	15105,75	157,75	13,58	6
ST-0068	36	0	596257	9301488	-50,12974	-6,318673	702	4	Footslope	BIF	6,8	0,78	8,64	8	SC_Bf	Clay	1	3	25,1	23,4	86	81	Intermittent	0	Absent	2,365833342	16,89166665	29,07500029	23,00000016	15085,91667	158	18,49	1,09
ST-0069	36	1	596263	9301464	-50,12969	-6,31889	709	4	Footslope	BIF	15,86	5,61	28,65	23	SC_Ms	Boulder	7	2	24,7	23,3	95	68	Intermittent	0	Absent	2,365833342	16,89166665	29,07500029	23,00000016	15085,91667	158	18,19	1,39
ST-0070	51	1	597190	9301691	-50,12131	-6,316822	671	5	Shoulder	BIF	5,58	1,13	21,45	39	SC_Fn	Pebble	5	4	24,6	23,7	88	66	Intermittent	0	Absent	2,36500001	16,90000002	29,07500029	23,00000016	15084	158,0833333	13,57	6,01
