# Supplementary material for: Extending beyond individual caves: a graph theory approach broadening conservation priorities in Amazon iron ore caves
Source: PeerJ. 2024 Jan 31;12:e16877. doi: 10.7717/peerj.16877 (PMC10838110; doi:10.7717/peerj.16877)
Supplement: Supplemental Information 1 [file peerj-12-16877-s001.zip › taxon_in.txt]

	Genero	Familia	Ordem	Classe	Filo
sp1	Epiperipatus	Peripatidae	Euonychophora	Udeonychophora	Onychophora
sp2	Flirtea	Cosmetidae	Opiliones	Arachnida	Arthropoda
sp3	Roquettea	Cosmetidae	Opiliones	Arachnida	Arthropoda
sp4	Roquettea	Cosmetidae	Opiliones	Arachnida	Arthropoda
sp5	gen1	Escadabiidae	Opiliones	Arachnida	Arthropoda
sp6	gen1	Gonyleptidae	Opiliones	Arachnida	Arthropoda
sp7	Gerdesius	Gerdesiidae	Opiliones	Arachnida	Arthropoda
sp8	Saramacia	Manaosbiidae	Opiliones	Arachnida	Arthropoda
sp9	Canga	Neogoveidae	Opiliones	Arachnida	Arthropoda
sp10	gen1	Sclerosomatidae	Opiliones	Arachnida	Arthropoda
sp11	Pickeliana	Stygnidae	Opiliones	Arachnida	Arthropoda
sp12	Protimesius	Stygnidae	Opiliones	Arachnida	Arthropoda
sp13	Protimesius	Stygnidae	Opiliones	Arachnida	Arthropoda
sp14	gen1	Zalmoxidae	Opiliones	Arachnida	Arthropoda
sp15	Ananteris	Buthidae	Scorpiones	Arachnida	Arthropoda
sp16	Tityus	Buthidae	Scorpiones	Arachnida	Arthropoda
sp17	Allokoenenia	Eukoeneniidae	Palpigradi	Arachnida	Arthropoda
sp18	Allokoenenia	Eukoeneniidae	Palpigradi	Arachnida	Arthropoda
sp19	Eukoenenia	Eukoeneniidae	Palpigradi	Arachnida	Arthropoda
sp20	Eukoenenia	Eukoeneniidae	Palpigradi	Arachnida	Arthropoda
sp21	Leptokoenenia	Eukoeneniidae	Palpigradi	Arachnida	Arthropoda
sp22	Cryptocellus	Ricinoididae	Ricinulei	Arachnida	Arthropoda
sp23	Caribeacarus	Opilioaca	Opiliacari	Arachnida	Arthropoda
sp24	Diplothyrus	Neothyridae	Holothyrida	Arachnida	Arthropoda
sp25	Argas	Argasidae	Ixodida	Arachnida	Arthropoda
sp26	Argas	Argasidae	Ixodida	Arachnida	Arthropoda
sp27	Argas	Argasidae	Ixodida	Arachnida	Arthropoda
sp28	Amblyomma	Ixodidae	Ixodida	Arachnida	Arthropoda
sp29	Amblyomma	Ixodidae	Ixodida	Arachnida	Arthropoda
sp30	Amblyomma	Ixodidae	Ixodida	Arachnida	Arthropoda
sp31	Amblyomma	Ixodidae	Ixodida	Arachnida	Arthropoda
sp32	Amblyomma	Ixodidae	Ixodida	Arachnida	Arthropoda
sp33	Amblyomma	Ixodidae	Ixodida	Arachnida	Arthropoda
sp34	Amblyomma	Ixodidae	Ixodida	Arachnida	Arthropoda
sp35	Pseudanapis	Anapidae	Araneae	Arachnida	Arthropoda
sp36	Alpaida	Araneidae	Araneae	Arachnida	Arthropoda
sp37	Alpaida	Araneidae	Araneae	Arachnida	Arthropoda
sp38	gen1	Barychelidae	Araneae	Arachnida	Arthropoda
sp39	Nops	Caponiidae	Araneae	Arachnida	Arthropoda
sp40	Corinna	Corinnidae	Araneae	Arachnida	Arthropoda
sp41	Creugas	Corinnidae	Araneae	Arachnida	Arthropoda
sp42	Paradiestus	Corinnidae	Araneae	Arachnida	Arthropoda
sp43	Tupirinna	Corinnidae	Araneae	Arachnida	Arthropoda
sp44	Isoctenus	Ctenidae	Araneae	Arachnida	Arthropoda
sp45	Nothroctenus	Ctenidae	Araneae	Arachnida	Arthropoda
sp46	gen1	Ctenizidae	Araneae	Arachnida	Arthropoda
sp47	Misionella	Filistatidae	Araneae	Arachnida	Arthropoda
sp48	Neohahnia	Hahniidae	Araneae	Arachnida	Arthropoda
sp49	Agyneta	Linyphiidae	Araneae	Arachnida	Arthropoda
sp50	Erro	Mimetidae	Araneae	Arachnida	Arthropoda
sp51	Ochyrocera	Ochyroceratidae	Araneae	Arachnida	Arthropoda
sp52	Speocera	Ochyroceratidae	Araneae	Arachnida	Arthropoda
sp53	Theotima	Ochyroceratidae	Araneae	Arachnida	Arthropoda
sp54	Gamasomorpha	Oonopidae	Araneae	Arachnida	Arthropoda
sp55	Neotrops	Oonopidae	Araneae	Arachnida	Arthropoda
sp56	Neoxyphinus	Oonopidae	Araneae	Arachnida	Arthropoda
sp57	gen1	Oonopidae	Araneae	Arachnida	Arthropoda
sp58	Stenoonops	Oonopidae	Araneae	Arachnida	Arthropoda
sp59	Stenoonops	Oonopidae	Araneae	Arachnida	Arthropoda
sp60	Otiothops	Palpimanidae	Araneae	Arachnida	Arthropoda
sp61	Paratropis	Paratropididae	Araneae	Arachnida	Arthropoda
sp62	Ibotyporanga	Pholcidae	Araneae	Arachnida	Arthropoda
sp63	Mesabolivar	Pholcidae	Araneae	Arachnida	Arthropoda
sp64	Mesabolivar	Pholcidae	Araneae	Arachnida	Arthropoda
sp65	Mesabolivar	Pholcidae	Araneae	Arachnida	Arthropoda
sp66	Metagonia	Pholcidae	Araneae	Arachnida	Arthropoda
sp67	gen1	Pholcidae	Araneae	Arachnida	Arthropoda
sp68	gen1	Prodidomidae	Araneae	Arachnida	Arthropoda
sp69	Lygromma	Prodidomidae	Araneae	Arachnida	Arthropoda
sp70	Asaphobelis	Salticidae	Araneae	Arachnida	Arthropoda
sp71	Soesilarischius	Salticidae	Araneae	Arachnida	Arthropoda
sp72	Soesilarischius	Salticidae	Araneae	Arachnida	Arthropoda
sp73	Soesilarischius	Salticidae	Araneae	Arachnida	Arthropoda
sp74	Scytodes	Scytodidae	Araneae	Arachnida	Arthropoda
sp75	Scytodes	Scytodidae	Araneae	Arachnida	Arthropoda
sp76	Ariadna	Segestriidae	Araneae	Arachnida	Arthropoda
sp77	Anapistula	Symphytognathidae	Araneae	Arachnida	Arthropoda
sp78	gen1	Tetrablemmidae	Araneae	Arachnida	Arthropoda
sp79	Azilia	Tetragnathidae	Araneae	Arachnida	Arthropoda
sp80	Acanthoscurria	Theraphosidae	Araneae	Arachnida	Arthropoda
sp81	Magulla	Theraphosidae	Araneae	Arachnida	Arthropoda
sp82	Stemmops	Theridiidae	Araneae	Arachnida	Arthropoda
sp83	Theridion	Theridiidae	Araneae	Arachnida	Arthropoda
sp84	Theridion	Theridiidae	Araneae	Arachnida	Arthropoda
sp85	Thymoites	Theridiidae	Araneae	Arachnida	Arthropoda
sp86	Plato	Theridiosomatidae	Araneae	Arachnida	Arthropoda
sp87	Misumenops	Thomisidae	Araneae	Arachnida	Arthropoda
sp88	Trechalea	Trechaleidae	Araneae	Arachnida	Arthropoda
sp89	Uloborus	Uloboridae	Araneae	Arachnida	Arthropoda
sp90	Charinus	Charinidae	Amblypygi	Arachnida	Arthropoda
sp91	Heterophrynus	Phrynidae	Amblypygi	Arachnida	Arthropoda
sp92	Cangazomus	Hubbardiidae	Schizomida	Arachnida	Arthropoda
sp93	Cangazomus	Hubbardiidae	Schizomida	Arachnida	Arthropoda
sp94	Naderiore	Hubbardiidae	Schizomida	Arachnida	Arthropoda
sp95	gen1	Ballophilidae	Geophilomorpha	Chilopoda	Arthropoda
sp96	Ityphilus	Ballophilidae	Geophilomorpha	Chilopoda	Arthropoda
sp97	Geophilidae	Geophilidae	Geophilomorpha	Chilopoda	Arthropoda
sp98	Cryptops	Cryptopidae	Scolopendromorpha	Chilopoda	Arthropoda
sp99	Otostigmus	Scolopendridae	Scolopendromorpha	Chilopoda	Arthropoda
sp100	Otostigmus	Scolopendridae	Scolopendromorpha	Chilopoda	Arthropoda
sp101	Scolopendropsis	Scolopendridae	Scolopendromorpha	Chilopoda	Arthropoda
sp102	Newportia	Scolopocryptopidae	Scolopendromorpha	Chilopoda	Arthropoda
sp103	Newportia	Scolopocryptopidae	Scolopendromorpha	Chilopoda	Arthropoda
sp104	Newportia	Scolopocryptopidae	Scolopendromorpha	Chilopoda	Arthropoda
sp105	Scolopocryptops	Scolopocryptopidae	Scolopendromorpha	Chilopoda	Arthropoda
sp106	Sphendononema	Pselliodidae	Scutigeromorpha	Chilopoda	Arthropoda
sp107	Scolopendrellopsis	Scolopendrellidae	Symphyla	Symphyla	Arthropoda
sp108	Scutigerella	Scutigerellidae	Symphyla	Symphyla	Arthropoda
sp109	Hanseniella	Scutigerellidae	Symphyla	Symphyla	Arthropoda
sp110	gen1	Pauropodidae	Pauropoda	Pauropoda	Arthropoda
sp111	gen1	Pauropodidae	Pauropoda	Pauropoda	Arthropoda
sp112	gen1	Spirostreptidae	Spirostreptida	Diplopoda	Arthropoda
sp113	Glomeridesmus	Glomeridesmidae	Glomeridesmida	Diplopoda	Arthropoda
sp114	Parastenonia	Chelodesmidae	Polydesmida	Diplopoda	Arthropoda
sp115	gen1	Fuhrmannodesmidae	Polydesmida	Diplopoda	Arthropoda
sp116	gen1	Pyrgodesmidae	Polydesmida	Diplopoda	Arthropoda
sp117	gen1	Polyxenidae	Polyxenida	Diplopoda	Arthropoda
sp118	Macrobrachium	Palaemonidae	Decapoda	Malacostraca	Arthropoda
sp119	Microthelphusa	Pseudothelphusidae	Decapoda	Malacostraca	Arthropoda
sp120	gen1	fam1	Amphipoda	Malacostraca	Arthropoda
sp121	Hyalella	Hyalellidae	Amphipoda	Malacostraca	Arthropoda
sp122	Ptenothrix	Dicyrtomidae	Symphypleona	Entognatha	Arthropoda
sp123	Campylothorax	Entomobryidae	Entomobryomorpha	Entognatha	Arthropoda
sp124	Lepidonella	Entomobryidae	Entomobryomorpha	Entognatha	Arthropoda
sp125	Trogolaphysa	Entomobryidae	Entomobryomorpha	Entognatha	Arthropoda
sp126	Mastigoceras	Heteromuridae	Entomobryomorpha	Entognatha	Arthropoda
sp127	Willemia	Hypogastruridae	Poduromorpha	Entognatha	Arthropoda
sp128	Hemisotoma	Isotomidae	Entomobryomorpha	Entognatha	Arthropoda
sp129	Isotomiella	Isotomidae	Entomobryomorpha	Entognatha	Arthropoda
sp130	Cyphoderus	Lepidocyrtidae	Entomobryomorpha	Entognatha	Arthropoda
sp131	Cyphoderus	Lepidocyrtidae	Entomobryomorpha	Entognatha	Arthropoda
sp132	Cyphoderus	Lepidocyrtidae	Entomobryomorpha	Entognatha	Arthropoda
sp133	Cyphoderus	Lepidocyrtidae	Entomobryomorpha	Entognatha	Arthropoda
sp134	Lepidocyrtus	Lepidocyrtidae	Entomobryomorpha	Entognatha	Arthropoda
sp135	Lepidocyrtus	Lepidocyrtidae	Entomobryomorpha	Entognatha	Arthropoda
sp136	Pseudosinella	Lepidocyrtidae	Entomobryomorpha	Entognatha	Arthropoda
sp137	Neotropiella	Neanuridae	Poduromorpha	Entognatha	Arthropoda
sp138	Neotropiella	Neanuridae	Poduromorpha	Entognatha	Arthropoda
sp139	Oncopodura	Oncopoduridae	Entomobryomorpha	Entognatha	Arthropoda
sp140	Seira	Seiridae	Entomobryomorpha	Entognatha	Arthropoda
sp141	Seira	Seiridae	Entomobryomorpha	Entognatha	Arthropoda
sp142	Seira	Seiridae	Entomobryomorpha	Entognatha	Arthropoda
sp143	Allacma	Sminthuridae	Symphypleona	Entognatha	Arthropoda
sp144	Songhaica	Sminthuridae	Symphypleona	Entognatha	Arthropoda
sp145	gen1	Campodeidae	Diplura	Entognatha	Arthropoda
sp146	gen1	Campodeidae	Diplura	Entognatha	Arthropoda
sp147	gen2	Campodeidae	Diplura	Entognatha	Arthropoda
sp148	gen2	Campodeidae	Diplura	Entognatha	Arthropoda
sp149	gen2	Campodeidae	Diplura	Entognatha	Arthropoda
sp150	gen1	Japygidae	Diplura	Entognatha	Arthropoda
sp151	gen1	Parajapygidae	Diplura	Entognatha	Arthropoda
sp152	gen1	Projapygidae	Diplura	Entognatha	Arthropoda
sp153	gen1	Projapygidae	Diplura	Entognatha	Arthropoda
sp154	Neomachilellus	Meinertellidae	Archaeognatha	Insecta	Arthropoda
sp155	Ctenolepisma	Lepismatidae	Zygentoma	Insecta	Arthropoda
sp156	gen1	Nicoletiidae	Zygentoma	Insecta	Arthropoda
sp157	gen2	Nicoletiidae	Zygentoma	Insecta	Arthropoda
sp158	gen3	Nicoletiidae	Zygentoma	Insecta	Arthropoda
sp159	gen4	Nicoletiidae	Zygentoma	Insecta	Arthropoda
sp160	gen4	Nicoletiidae	Zygentoma	Insecta	Arthropoda
sp161	gen4	Nicoletiidae	Zygentoma	Insecta	Arthropoda
sp162	gen1	Blaberidae	Blattaria	Insecta	Arthropoda
sp163	gen1	Ectobiidae	Blattaria	Insecta	Arthropoda
sp164	gen2	Ectobiidae	Blattaria	Insecta	Arthropoda
sp165	gen3	Ectobiidae	Blattaria	Insecta	Arthropoda
sp166	gen4	Ectobiidae	Blattaria	Insecta	Arthropoda
sp167	gen4	Ectobiidae	Blattaria	Insecta	Arthropoda
sp168	gen4	Ectobiidae	Blattaria	Insecta	Arthropoda
sp169	gen1	Holocompsidae	Blattaria	Insecta	Arthropoda
sp170	gen1	Polyphagidae	Blattaria	Insecta	Arthropoda
sp171	gen1	Polyphagidae	Blattaria	Insecta	Arthropoda
sp172	Euphyllodromia	Pseudophyllodromiidae	Blattaria	Insecta	Arthropoda
sp173	Coptotermes	Rhinotermitidae	Blattaria	Insecta	Arthropoda
sp174	Heterotermes	Rhinotermitidae	Blattaria	Insecta	Arthropoda
sp175	Agnathotermes	Termitidae	Blattaria	Insecta	Arthropoda
sp176	Anoplotermes	Termitidae	Blattaria	Insecta	Arthropoda
sp177	Aparatermes	Termitidae	Blattaria	Insecta	Arthropoda
sp178	Armitermes	Termitidae	Blattaria	Insecta	Arthropoda
sp179	Armitermes	Termitidae	Blattaria	Insecta	Arthropoda
sp180	Armitermes	Termitidae	Blattaria	Insecta	Arthropoda
sp181	Atlantitermes	Termitidae	Blattaria	Insecta	Arthropoda
sp182	Atlantitermes	Termitidae	Blattaria	Insecta	Arthropoda
sp183	Convexitermes	Termitidae	Blattaria	Insecta	Arthropoda
sp184	Dihoplotermes	Termitidae	Blattaria	Insecta	Arthropoda
sp185	Embiratermes	Termitidae	Blattaria	Insecta	Arthropoda
sp186	Grigiotermes	Termitidae	Blattaria	Insecta	Arthropoda
sp187	Labiotermes	Termitidae	Blattaria	Insecta	Arthropoda
sp188	Nasutitermes	Termitidae	Blattaria	Insecta	Arthropoda
sp189	Nasutitermes	Termitidae	Blattaria	Insecta	Arthropoda
sp190	Syntermes	Termitidae	Blattaria	Insecta	Arthropoda
sp191	Termes	Termitidae	Blattaria	Insecta	Arthropoda
sp192	gen2	Amphientomidae	Psocoptera	Insecta	Arthropoda
sp193	gen1	Epipsocidae	Psocoptera	Insecta	Arthropoda
sp194	gen1	Epipsocidae	Psocoptera	Insecta	Arthropoda
sp195	gen1	Lepidopsocidae	Psocoptera	Insecta	Arthropoda
sp196	gen1	Liposcelididae	Psocoptera	Insecta	Arthropoda
sp197	gen1	Psyllipsocidae	Psocoptera	Insecta	Arthropoda
sp198	gen1	Psyllipsocidae	Psocoptera	Insecta	Arthropoda
sp199	gen1	Psyllipsocidae	Psocoptera	Insecta	Arthropoda
sp200	gen1	Psyllipsocidae	Psocoptera	Insecta	Arthropoda
sp201	Ptiloneura	Ptiloneuridae	Psocoptera	Insecta	Arthropoda
sp202	Acromyrmex	Formicidae	Hymenoptera	Insecta	Arthropoda
sp203	Acropyga	Formicidae	Hymenoptera	Insecta	Arthropoda
sp204	Anochetus	Formicidae	Hymenoptera	Insecta	Arthropoda
sp205	Apterostigma	Formicidae	Hymenoptera	Insecta	Arthropoda
sp206	Brachymyrmex	Formicidae	Hymenoptera	Insecta	Arthropoda
sp207	Camponotus	Formicidae	Hymenoptera	Insecta	Arthropoda
sp208	Camponotus	Formicidae	Hymenoptera	Insecta	Arthropoda
sp209	Camponotus	Formicidae	Hymenoptera	Insecta	Arthropoda
sp210	Camponotus	Formicidae	Hymenoptera	Insecta	Arthropoda
sp211	Camponotus	Formicidae	Hymenoptera	Insecta	Arthropoda
sp212	Cardiocondyla	Formicidae	Hymenoptera	Insecta	Arthropoda
sp213	Cardiocondyla	Formicidae	Hymenoptera	Insecta	Arthropoda
sp214	Carebara	Formicidae	Hymenoptera	Insecta	Arthropoda
sp215	Carebara	Formicidae	Hymenoptera	Insecta	Arthropoda
sp216	Cephalotes	Formicidae	Hymenoptera	Insecta	Arthropoda
sp217	Cephalotes	Formicidae	Hymenoptera	Insecta	Arthropoda
sp218	Cephalotes	Formicidae	Hymenoptera	Insecta	Arthropoda
sp219	Crematogaster	Formicidae	Hymenoptera	Insecta	Arthropoda
sp220	Crematogaster	Formicidae	Hymenoptera	Insecta	Arthropoda
sp221	Cyphomyrmex	Formicidae	Hymenoptera	Insecta	Arthropoda
sp222	Dolichoderus	Formicidae	Hymenoptera	Insecta	Arthropoda
sp223	Ectatomma	Formicidae	Hymenoptera	Insecta	Arthropoda
sp224	Formicidae	Formicidae	Hymenoptera	Insecta	Arthropoda
sp225	Gnamptogenys	Formicidae	Hymenoptera	Insecta	Arthropoda
sp226	Gnamptogenys	Formicidae	Hymenoptera	Insecta	Arthropoda
sp227	Gnamptogenys	Formicidae	Hymenoptera	Insecta	Arthropoda
sp228	Hypoponera	Formicidae	Hymenoptera	Insecta	Arthropoda
sp229	Hypoponera	Formicidae	Hymenoptera	Insecta	Arthropoda
sp230	Hypoponera	Formicidae	Hymenoptera	Insecta	Arthropoda
sp231	Labidus	Formicidae	Hymenoptera	Insecta	Arthropoda
sp232	Labidus	Formicidae	Hymenoptera	Insecta	Arthropoda
sp233	Linepithema	Formicidae	Hymenoptera	Insecta	Arthropoda
sp234	Mayaponera	Formicidae	Hymenoptera	Insecta	Arthropoda
sp235	Mayaponera	Formicidae	Hymenoptera	Insecta	Arthropoda
sp236	Myrmicocrypta	Formicidae	Hymenoptera	Insecta	Arthropoda
sp237	Neivamyrmex	Formicidae	Hymenoptera	Insecta	Arthropoda
sp238	Neoponera	Formicidae	Hymenoptera	Insecta	Arthropoda
sp239	Ochetomyrmex	Formicidae	Hymenoptera	Insecta	Arthropoda
sp240	Octostruma	Formicidae	Hymenoptera	Insecta	Arthropoda
sp241	Odontomachus	Formicidae	Hymenoptera	Insecta	Arthropoda
sp242	Pachycondyla	Formicidae	Hymenoptera	Insecta	Arthropoda
sp243	Pachycondyla	Formicidae	Hymenoptera	Insecta	Arthropoda
sp244	Paratrechina	Formicidae	Hymenoptera	Insecta	Arthropoda
sp245	Paratrechina	Formicidae	Hymenoptera	Insecta	Arthropoda
sp246	Pheidole	Formicidae	Hymenoptera	Insecta	Arthropoda
sp247	Pheidole	Formicidae	Hymenoptera	Insecta	Arthropoda
sp248	Pheidole	Formicidae	Hymenoptera	Insecta	Arthropoda
sp249	Pheidole	Formicidae	Hymenoptera	Insecta	Arthropoda
sp250	Pheidole	Formicidae	Hymenoptera	Insecta	Arthropoda
sp251	Pheidole	Formicidae	Hymenoptera	Insecta	Arthropoda
sp252	Pheidole	Formicidae	Hymenoptera	Insecta	Arthropoda
sp253	Ponerinae	Formicidae	Hymenoptera	Insecta	Arthropoda
sp254	Procryptocerus	Formicidae	Hymenoptera	Insecta	Arthropoda
sp255	Rogeria	Formicidae	Hymenoptera	Insecta	Arthropoda
sp256	Rogeria	Formicidae	Hymenoptera	Insecta	Arthropoda
sp257	Rogeria	Formicidae	Hymenoptera	Insecta	Arthropoda
sp258	Solenopsis	Formicidae	Hymenoptera	Insecta	Arthropoda
sp259	Solenopsis	Formicidae	Hymenoptera	Insecta	Arthropoda
sp260	Solenopsis	Formicidae	Hymenoptera	Insecta	Arthropoda
sp261	Solenopsis	Formicidae	Hymenoptera	Insecta	Arthropoda
sp262	Strumigenys	Formicidae	Hymenoptera	Insecta	Arthropoda
sp263	Wasmannia	Formicidae	Hymenoptera	Insecta	Arthropoda
sp264	Pulex	Pulicidae	Siphonaptera	Insecta	Arthropoda
sp265	Hagenulopsis	Leptophlebiidae	Ephemeroptera	Insecta	Arthropoda
